# Supplementary material for: Trends in Prescription Opioid Use in Motor Vehicle Crash Injuries in the United States: 2014–2018
Source: Int J Environ Res Public Health. 2022 Nov 4;19(21):14445. doi: 10.3390/ijerph192114445 (PMC9657604; doi:10.3390/ijerph192114445)
Supplement: Supplementary file 1 [file ijerph-19-14445-s001.zip]

Archive with 1 entries (1 files):
- ijerph-1889099-supplementary.pdf
